# Supplementary material for: Conformational Locking of the Geometry in Photoluminescent Cyclometalated N^C^N Ni(II) Complexes
Source: Molecules. 2025 Apr 24;30(9):1901. doi: 10.3390/molecules30091901 (PMC12073815; doi:10.3390/molecules30091901)
Supplement: Supplementary file 1 [file molecules-30-01901-s001.zip]

Archive with 1 entries (1 files):
- molecules-3580135-supplementary.pdf
